# Supplementary material for: Potential Transcriptional Enhancers in Coronaviruses: From Infectious Bronchitis Virus to SARS-CoV-2
Source: Int J Mol Sci. 2024 Jul 23;25(15):8012. doi: 10.3390/ijms25158012 (PMC11311688; doi:10.3390/ijms25158012)
Supplement: Supplementary file 1 [file ijms-25-08012-s001.zip]

Archive with 1 entries (1 files):
- ijms-3100133-supplementary.pdf
